# Supplementary material for: Detection of BDNF-Related Proteins in Human Perilymph in Patients With Hearing Loss
Source: Front Neurosci. 2019 Mar 26;13:214. doi: 10.3389/fnins.2019.00214 (PMC6445295; doi:10.3389/fnins.2019.00214)
Supplement: Supplementary file 1 [file Table_1.XLSX]

## Sheet: Table short version
Sample No	Patient No	Gender	PTA (500, 1000, 2000Hz) in dB preoperative	Classification of severity of hearing loss by Shearer et al. in dB	Severity of hearing loss: No hearing= NH, Residual hearing=RH		Avarage age
1	1	m	81.6667	91.875	NH	Group NH	36.4738
2	2	m	120	142.5	NH	Group RH	59.8035
3	3	f	83.3333	86.25	RH
4	4	m	83.3333	97.5	NH
5	5	f	120	142.5	NH
6	6	m	85	88.125	RH
7	7	f	83.3333	82.5	RH
8	8	f	86.6667	105	NH
9	9	f	71.6667	88.125	RH
10	10	m	120	142.5	NH
11	11	m	93.3333	112.5	NH
12	12	f	71.6667	88.125	RH
13	13	f	83.3333	84.375	RH
14	14	m	100	110.625	NH
15	15	f	73.3333	78.75	RH
16	16	f	110	131.25	NH
17	17	m	78.3333	95.625	NH
18	18	f	120	142.5	NH
19	19	f	95	110.625	NH
20	20	m	83.3333	86.25	RH
21	21	f	111.667	133.125	NH
22	16	f	73.3333	73.125	RH
23	22	m	120	142.5	NH
24	23	m	75	91.875	NH
25	22	m	120	142.5	NH
26	24	m	76.6667	78.75	RH
27	25	m	115	136.875	NH
28	26	m	76.6667	73.125	RH
29	27	f	120	142.5	NH
30	28	m	100	120	NH
31	29	f	120	142.5	NH
32	30	f	120	142.5	NH
33	31	m	116.667	138.75	NH
34	32	m	105	125.625	NH
35	33	f	60	61.875	RH
36	34	m	81.6667	84.375	RH
37	35	m	76.6667	86.25	RH
38	36	f	120	142.5	NH
39	37	m	120	142.5	NH
40	37	m	120	142.5	NH
41	38	m	98.3333	118.125	NH

## Sheet: Table long version
Patients undergoing CI surgery or VS surgery for perilymph analysis
Sample No	Patient No	Age (at implantation)	Gender	Single side deafness	Type of surgery (CI, VS)	Implant type	Patients with bilateral cochlear implantation (2 samples analyzed in this study)	Affected ear	Patients etiology	Duration of hearing loss in years	Preoperative audiogram data 500Hz	Preoperative audiogram data 1000Hz	Preoperative audiogram data 2000Hz	Preoperative audiogram data 3000Hz	PTA (500, 1000, 2000Hz) in dB preoperative	Classification of severity of hearing loss by Shearer et al. in dB	Severity of hearing loss: No hearing= NH, Residual hearing=RH			Avarage age
1	1	68.3205	m	x	CI	AB Hi-Res 120		right	Sudden hearing loss	1.58	75	80	90	100	81.6667	91.875	NH		Group NH	36.4738
2	2	0.808219	m		CI	AB_HiRes 90K Mid-Scala		left	CMV	0.81	120	120	120	120	120	142.5	NH		Group RH	59.8035
3	3	65.2822	f		CI	AB Hi-Focus V		left	Sudden hearing loss, M. Meniere	16.68	80	85	85	80	83.3333	86.25	RH
4	4	74.0795	m		CI	Medel_Concerto Flex 24		right	Sudden hearing loss, M. Meniere	0.34	75	80	95	110	83.3333	97.5	NH
5	5	56.9151	f		VS	Nucleus_M-24 (ABI)		left	VS, neurofribromatosis type 3	20.68	120	120	120	120	120	142.5	NH
6	6	54.2685	m		CI	Cochlear Nucleus (CI422)		right	M.Meniere	-	90	90	75	80	85	88.125	RH
7	7	76.7753	f		CI	Cochlear Nucleus (CI422)		right	Sudden hearing loss, VS left 1984	0.69	90	85	75	70	83.3333	82.5	RH
8	8	69.3397	f		CI	AB Hi-Focus V		left	Adipositas	3.7	60	80	120	120	86.6667	105	NH
9	9	53.8959	f	x	CI	Nucleus_CI24RE (CA)		left	Sudden hearing loss	1.93	70	80	65	120	71.6667	88.125	RH
10	10	2.97534	m		CI	Cochlear Nucleus (CI422)		right	Congenitale deafness	2.98	120	120	120	120	120	142.5	NH
11	11	52.2932	m		CI	Cochlear Nucleus (CI422)		left	Obesity	2.42	60	100	120	120	93.3333	112.5	NH
12	12	70.5833	f		CI	MedEl flex EAS 20		left		-	40	75	100	120	71.6667	88.125	RH
13	13	52.2932	f		VS	VS		right	VS, cephalgie	-	90	85	75	75	83.3333	84.375	RH
14	14	35.7315	m		CI	AB Hi-Focus V		right		-	90	105	105	95	100	110.625	NH
15	15	54.8329	f		CI	Cochlear Nucleus (CI422)		left	HCV, otosclerosis	0	65	70	85	90	73.3333	78.75	RH
16	16	3.53425	f		CI	Cochlear Nucleus (CI422)	x	right	LVA-syndrome	-	100	110	120	120	110	131.25	NH
17	17	7.85753	m		CI	Cochlear Nucleus freedom Hybrid L24		right		-	40	75	120	120	78.3333	95.625	NH
18	18	25.0219	f		CI	Nucleus_CI24RE (CA)		left	early childhood meningitis	23.4	120	120	120	120	120	142.5	NH
19	19	3.0274	f		CI	Medel_Concerto Flex 28		left	otosclerosis congenital progredient SNHL	0	80	100	105	110	95	110.625	NH
20	20	67.0301	m		CI	Cochlear Nucleus (CI422)		right	sudden hearing loss, diabetes mellitus	0.88	70	95	85	80	83.3333	86.25	RH
21	21	42.5	f		CI	AB Hi-Focus V		right		0	105	110	120	120	111.667	133.125	NH
22	16	3.6411	f		CI	Cochlear Nucleus (CI422)	x	left	LVA-syndrome	-	70	75	75	75	73.3333	73.125	RH
23	22	1.76712	m		CI	Cochlear Nucleus (CI422)	x	right	auditory neuropathy	1.77	120	120	120	120	120	142.5	NH
24	23	73.074	m		CI	Cochlear Nucleus freedom Hybrid L24		left	genetic (?)	-	35	70	120	120	75	91.875	NH
25	22	1.76712	m		CI	Cochlear Nucleus (CI422)	x	left	auditory neuropathy	1.77	120	120	120	120	120	142.5	NH
26	24	64.8959	m		CI	Nucleus_CI24RE (CA)		right	VS	17.14	80	70	80	80	76.6667	78.75	RH
27	25	76.2137	m		CI	Medel_Concerto Flex 24		right	tonsillitits	21.15	105	120	120	120	115	136.875	NH
28	26	78.189	m		CI	Nucleus_CI24RE (CA)		right	Cholesteastoma	-	80	80	70	65	76.6667	73.125	RH
29	27	69.6603	f		CI	medel standard		right		22.31	120	120	120	120	120	142.5	NH
30	28	59.326	m		CI	Cochlear Nucleus (CI422)		right	Tonsillar carcinoma right, tonsillectomy, neck dissection right	-	75	105	120	120	100	120	NH
31	29	80.674	f		CI	Medel_Concerto Flex 24		right	cronical epitympanal otitis media, diabetes type II	1.12	120	120	120	120	120	142.5	NH
32	30	2.96712	f		CI	Nucleus SRA		right	CHARGE syndrome, archway aplasia, hypoxie	-	120	120	120	120	120	142.5	NH
33	31	43.5233	m		CI	AB Hi-Focus V		right	rubella, embriopathy	43.52	110	120	120	120	116.667	138.75	NH
34	32	77.7616	m		CI	AB Hi-Focus V		right	sudden hearing loss	5.39	100	105	110	120	105	125.625	NH
35	33	71.1014	f		CI	AB_HiRes 90K Mid-Scala		left	stroke 2017	-	45	55	80	85	60	61.875	RH
36	34	52.4329	m		CI	Nucleus SRA		right		-	90	85	70	80	81.6667	84.375	RH
37	35	72.0274	m		CI	Nucleus SRA		left		-	55	80	95	100	76.6667	86.25	RH
38	36	1.9863	f		CI	Medel_Concerto flex 24/28		right	adenoid vegetations, secretory otitis media, genetic (?)	1.99	120	120	120	120	120	142.5	NH
39	37	1.02466	m		CI	Nucleus SRA	x	right		1.02	120	120	120	120	120	142.5	NH
40	37	1.02466	m		CI	Nucleus SRA	x	left		1.02	120	120	120	120	120	142.5	NH
41	38	51.6192	m		VS	VS		right	VS	-	55	120	120	120	98.3333	118.125	NH
